# Supplementary material for: Safety and Efficacy of Vaptans in the Treatment of Hyponatremia from Syndrome of Inappropriate Antidiuretic Hormone Secretion (SIADH): A Systematic Review and Meta-Analysis
Source: J Clin Med. 2023 Aug 24;12(17):5483. doi: 10.3390/jcm12175483 (PMC10488023; doi:10.3390/jcm12175483)
Supplement: Supplementary file 1 [file jcm-12-05483-s001.zip]

Archive with 1 entries (1 files):
- jcm-2582277-supplementary.pdf
